# Supplementary material for: High-density SNP-based linkage map construction and QTL analysis for growth-related traits in Luciobarbus brachycephalus using whole-genome resequencing data
Source: Front Genet. 2025 Aug 18;16:1644874. doi: 10.3389/fgene.2025.1644874 (PMC12399722; doi:10.3389/fgene.2025.1644874)
Supplement: Supplementary file 2 [file Table1.xlsx]

## Sheet: pop.blup.result - Copy
sampleID	BW	TL	BL	FL	PBL	BH
WXP1	NA	NA	NA	NA	NA	NA
WXP2	NA	NA	NA	NA	NA	NA
WXP3	26.35	164.04	133.48	143.79	100.16	24.01
WXP4	13.22	129.14	106.18	115.57	77.52	15.97
WXP5	18.72	145.66	119.09	129.74	90.68	16.41
WXP6	6.81	103.22	83.23	90.44	67.35	10.97
WXP7	12.86	129.08	106.94	116.47	85.23	14.91
WXP8	2.61	72.47	58.4	65.27	48.12	7.39
WXP9	26.9	166.05	137.33	147.98	102.87	18.75
WXP10	2.61	73.57	59.29	63.77	45.82	8.42
WXP11	9.18	113.64	92.08	101.09	71.98	12.57
WXP12	3.66	85.03	68.73	72.66	53.48	9.64
WXP13	4.09	84.37	68.25	75.4	53.65	8.06
WXP14	6.82	102.85	80.75	88.4	62.58	10.41
WXP15	7.76	106.83	87.85	98.01	71.66	12.44
WXP16	8.86	111.14	90.58	98.72	73.59	11.88
WXP17	5.11	93.85	76.49	83.36	59.65	10.53
WXP18	7.91	104.02	85.76	94	68.17	11.95
WXP19	4.09	83.79	66.2	72.44	52.62	8.75
WXP20	5.27	96.44	77.08	87.1	60.85	10.88
WXP21	7.84	107.21	88.52	95.92	72.24	11.76
WXP22	6.25	97.22	80.11	87.01	62.15	10.34
WXP23	2.78	72.1	57.66	66.7	47.72	9.13
WXP24	6.35	98.69	77.96	86.78	62.38	11.68
WXP25	2.6	70.07	54.32	62.04	44.02	8.36
WXP26	6.65	103.89	83.62	93.55	67.44	10.7
WXP27	18.11	173.73	118.02	130.28	91.88	6.18
WXP28	25.59	161.56	133.04	142.86	100.04	19.79
WXP29	9.57	112.79	92.16	106.76	74.63	14.1
WXP30	8.85	111.28	92.5	100.63	73.04	12.71
WXP31	13.45	130.58	106.66	115.75	79.96	15.02
WXP32	14.25	131.58	107.62	117.48	83.15	12.84
WXP33	17.98	140.36	114.31	128.75	92.12	16.13
WXP34	22.92	150.07	123.64	135.52	96.35	18.64
WXP35	16.71	138.38	113.33	125.24	87.99	15.81
WXP36	22.02	155.8	128.68	140.74	101.78	16.48
WXP37	7.61	100.43	84.46	91.31	64.82	11.89
WXP38	20.32	149.89	123.44	133.1	95.92	16.64
WXP39	14.84	130.51	108.61	119.04	85.77	15.28
WXP40	29.21	167.25	138.79	152.56	107.95	18.22
WXP41	9.82	109.71	90.23	98.66	72.83	13.44
WXP42	8.31	108.72	83.89	96.73	68.03	12.13
WXP43	12.87	129.28	103.99	115.47	80.1	12.96
WXP44	5.82	97.87	76.24	80.73	59.23	11.7
WXP45	3.58	79.65	66.09	73.43	50.89	9.33
WXP46	3.81	79.09	67.37	69.71	51.37	9.48
WXP47	3.41	79.62	63.89	70.51	50.09	8.5
WXP48	3.48	74.37	62.18	70.36	48.7	9.15
WXP49	4.13	81.45	68.37	76.29	53.4	10.05
WXP50	7.38107	102.14	82.65	93.53	66.66	12.18
WXP51	2.84	71.54	60.37	67.53	47.11	8.29
WXP52	5.22	90.2	72.53	81.91	59.33	10.41
WXP53	9.68	115.64	92.22	104.11	70.46	12.26
WXP54	13.26	128.22	102.82	112.95	77.97	14.29
WXP55	9.82	115.32	94.14	101.79	71.45	13.46
WXP56	84.67	245.04	206.31	219.92	149.59	27.14
WXP57	204.03	320.3	260.94	280.83	196.89	49.25
WXP58	90.21	247.65	204.14	223.14	149.62	36.59
WXP59	66.86	224.38	185.31	200.17	134.38	34.26
WXP60	73.55	231.69	196.06	212.87	146.42	34.28
WXP61	120.47	277.11	225.47	242.56	165.41	40.53
WXP62	43.14	189.32	156.88	170.29	116.6	30.66
WXP63	83.8	237.73	197.7	216.5	147.12	37.32
WXP64	43.23	193.46	160.88	171.51	121.07	29.99
WXP65	47.07	197.48	165.72	175.62	122.61	29.74
WXP66	51.84	193.21	165.64	179.21	118.6	31.5
WXP67	40.18	190.8	152.87	166.11	114.21	28.4
WXP68	23.23	157.56	126.47	139.25	94.85	24.81
WXP69	2.966	73.16	60.67	68.77	46.69	11.2
WXP70	15.79	132.53	110.02	122.86	86.24	21.55
WXP71	4.38	87.71	71.24	79.57	55.59	14.16
WXP72	5.57	92.9	75.96	84.08	58.32	15.61
WXP73	2.78	70.28	55.74	65.2	45.96	12
WXP74	3.28	80.66	65.4	75.9	50.47	12.24
WXP75	8.82	110.21	92.45	101.84	70.83	17.68
WXP76	6.75	100.5	82.58	92.31	63.95	15.96
WXP77	9.71	114.6	94.44	101.52	71.06	18.8
WXP78	7.3	105.61	85.54	93.94	65.26	16.08
WXP79	4.86	88.88	72.62	79.84	54.79	14.24
WXP80	4.18	83.17	66.39	73.24	50.01	13.62
WXP81	3.71	84.88	68.51	76.13	52.08	12.81
WXP82	5.08	89.68	73.85	83.16	57.95	14.34
WXP83	12.96	121.8	101.7	121.44	77.32	19.32
WXP84	13.45	128.44	108.86	118.75	81.67	19.53
WXP85	12.21	123.58	104.41	116.29	81.47	18.82
WXP86	17.31	141.41	114.09	125.41	89.35	21.83
WXP87	8.72	109.19	89.94	100.58	69.25	17.72
WXP88	11.52	117.3	99.84	109.29	76.67	18.99
WXP89	5.72	96.49	77.87	87.21	59.83	14.23
WXP90	26.95	157.14	130.2	139.48	99.44	26.57
WXP91	7.57	106.12	87.67	98.32	66.68	16.56
WXP92	2.96	160.29	130.38	142.07	99.02	23.58
WXP93	9.98	117.2	95.67	105.42	73.22	18.5
WXP94	12.15	122.75	102.92	112.96	81.19	19.91
WXP95	7.04	100.2	81.9	90.46	63.47	17.52
WXP96	5.2	95.84	75.13	82.55	56.78	14.7
WXP97	2.58	73.31	58.69	64.65	45.47	11.55
WXP98	5.94	96.08	78.84	88.23	63.55	14.82
WXP99	6.62	99.8	81.15	86.37	57.81	14.96
WXP100	7.77	104.17	88.19	96.48	65.78	17.2
WXP101	7.46	104.99	84.28	94.63	65.7	15.61
WXP102	31.12	170.66	141.64	153.34	106.94	26.44
WXP103	8.08	106.46	87.38	96.67	68.85	17.32
WXP104	7.42	104.97	85.91	96.52	67.64	16.67
WXP105	6.87	100.68	80.43	91.39	64.73	16.03
WXP106	7.19	101.85	82.26	92.22	62.96	16.61
WXP107	6.54	100.6	80.79	88.78	63.73	15.6
WXP108	5.6	94.56	76.46	86.07	59.42	12.61
WXP109	4.72	89.6	73.1	79.66	56.62	13.95
WXP110	5.13	90.85	73.23	83.07	57.4	14.39
WXP111	4.72	87.96	69.69	81.89	56.33	13.99
WXP112	4.03	83.82	65.79	74.25	53.99	13.34
WXP113	11.73	119.4	97.34	106.77	75.7	18.77
WXP114	11.61	125.92	102.8	113.27	80.25	18.12
WXP115	8.16	107.86	87.36	96.04	68.14	16.17
WXP116	6.64	104.14	85.82	94.37	68.26	16.27
WXP117	6.27	101.4	80.19	88.54	61.89	14.84
WXP118	15.58	138.37	110.84	123.22	85.02	20.84
WXP119	10.04	119.34	95.52	106.52	71.99	17.35
WXP120	7.06	104.96	84.73	92.63	66.25	17.26
WXP121	7.13	103.03	84.37	96.34	67.54	15.6
WXP122	5.8	100.91	79.04	91.04	62.45	14.21
WXP123	9.18	145.19	116.15	128.27	87.78	22.91
WXP124	6.12	95.07	76.79	83.7	59.69	15.92
WXP125	3.89	85.41	67.12	77.06	52.1	12.63
WXP126	5.24	91.29	72.55	81.23	56.55	14.4
WXP127	5.36	93.3	73.5	81.14	57	14.47
WXP128	8.11	106.97	85.18	92.25	67.33	16.8
WXP129	8.31	107.13	86.23	97.12	69.04	17.09
WXP130	8.11	108.33	85.15	91.87	67.73	17.18
WXP131	7.39	104.33	83.78	94.84	68.58	16.96
WXP132	6.1	99.36	79.55	88.74	65.15	14.61
WXP133	6.24	96.66	78.24	88.69	62.89	14.99
WXP134	6.81	103.8	84.32	93.211	66.2	14.91
WXP135	7.33	105.48	85.44	94.66	67.38	16.34
WXP136	35.41	181.75	151.05	159.45	114.86	29.52
WXP137	18.09	142.07	120.44	126.59	91.48	21.87
WXP138	18.18	141.97	119.26	128.52	93.49	21.95
WXP139	12.31	127.49	107.82	111.59	80.5	19.66
WXP140	11.93	127.49	103.541	110.39	79.83	18.05
WXP141	22.57	158.06	130.71	140.65	99.86	24.23
WXP142	19.49	151.23	121.26	129.4	90.58	25.11
WXP143	22.02	159.16	127.88	137.33	96.34	25
WXP144	20.11	152.56	125.79	135.6	93.61	23.29
WXP145	14.23	133.03	108.13	115.42	82.22	19.42
WXP146	11.11	126.69	101.67	106.46	77.63	19.41
WXP147	5.59	95.19	77.24	82.44	61.5	16.53
WXP148	3.25	80.66	63.49	68.85	49.62	12.25
WXP149	9.89	118.48	97.66	101.85	74.16	20.74
WXP150	15.68	138.68	112.75	120.54	80.85	20.52
WXP151	4.59	86.84	68.73	76.53	53.92	13.62
WXP152	2.78	76.44	61.42	69.46	46.55	11.81
WXP153	5.73	99.49	79.01	84.93	61.93	15.12
WXP154	7.53	107.34	86.92	92.62	68.49	19.15
WXP155	5.15	97.98	77.35	84.06	57.71	15.17
WXP156	10.91	124.48	100.57	106.2	75.92	21.78
WXP157	16.31	144.4	118.2	125.61	87.23	20.67
WXP158	40.57	187.14	158.03	167.51	114.96	31.58
WXP159	22.67	155.53	128	141.84	99.15	25.25
WXP160	16.22	138.37	114.85	125.78	87.05	22.54
WXP161	9.41	116.52	94.24	102.53	72.78	18.36
WXP162	7.67	107.92	88.07	96.39	67.04	17.37
WXP163	32.94	179.82	149.75	159.42	110.36	38.13
WXP164	14.21	137.04	109.52	127.77	84.22	21.13
WXP165	16.65	140.29	118.21	124.43	89.06	24.85
WXP166	5.55	91.48	77.72	83.43	59.93	15.94
WXP167	11.45	127.52	103.09	110.33	76.47	17.58
